# Supplementary material for: Selection of optimal reference genes for normalization in quantitative RT-PCR
Source: BMC Bioinformatics. 2010 May 14;11:253. doi: 10.1186/1471-2105-11-253 (PMC2889935; doi:10.1186/1471-2105-11-253)
Supplement: Additional file 1 — SAS program file with the code implementing the proposed algorithm. [file 1471-2105-11-253-S1.TXT]

************************************************************************;
* Name: optimalGMV.sas                                                 *;
* For: macro that computes bootstrapped UL 95% CI for Var(GMs)         *;
* and average bootstrap ranking of genes subsets                       *;
* Author: Inna Chervoneva                                              *; 
* Date: September, 2009                                                *;
************************************************************************;
/*ABBREVIATIONS:
* GM - geometric mean;
* UCB - upper confidence bound
************************************************************************;
/* MAIN MACRO:  optimalGMV (the last one in this file)                
/* USAGE:
   %optimalGMV(indata=yourdata, outdata=results, startN=1, nG=6, NBS=1000)
/*INPUTS:
* nG - number of candidate reference genes;
* indata -  INPUT DATA SET with nG+1 variables: Sample, gene_1, ..., gene_nG;
    Sample contains a unique sample ID
    each gene_i contains gene expression levels BEFORE log transfomation
* startN - starting number for the bootstrap sets. Usually startN=1
* NBS - desired number of bootstraps. 1000 is recommended.
/*OUTPUT: 
* outdata: OUTPUT DATA SET NAME WITH VARIABLES:
   HKG_1 ... HKG_nG - indicator variables for the reference genes #1 to #nG 
(HKG_1=1 if gene #1 is included in the geometric mean,HKG_1=0, otherwise, etc.) 
     NoGenes - the size of the optimal subset of genes
     p95GMV  - 95% UCB for GM Variance
   mnrankGMV - mean rank of GM Variance
 StDev_95UCB - 95% UCB for GM Standard Deviation
 */;
***************************************************************************;
********************* I. Internally called macros  ************************; 
***************************************************************************;
********************* 1. Macro that bootstraps the samples ****************; 
***************************************************************************;
%MACRO bootsttr(indata=, X=, NBS=, seed=, Outdata=);
  DATA BOOT; SET &INDATA; KEEP &X;
  PROC TRANSPOSE PREFIX=&X OUT=TBOOT; VAR &X; run;
DATA _NULL_;
  SET TBOOT(FIRSTOBS=1 OBS=1);
  N=N(OF Sample:);
  CALL SYMPUT('N', COMPRESS(N)); 
  CALL SYMPUT('BN', COMPRESS(N)); 
RUN;
  DATA &OUTDATA; SET TBOOT;
   KEEP SAMPLE_N BS&X.1-BS&X.&N;
   ARRAY X (*) &X.1-&X.&N;
   ARRAY BSX (*) BS&X.1-BS&X.&BN;
   DO I=1 TO &NBS;
     SAMPLE_N=I;
     DO J=1 TO &BN;  * J IS INDICATOR FOR THE BOOTSTRAP ARRAY;
       K=INT(ranuni(&seed*100*I)*&N)+1; *K INDICATES WHICH ELEMENT IN THE X
                                 ARRAY WILL BE SELECTED;
       BSX(J)=X(K);
     END;
     OUTPUT;  *OUTPUT ONE OBSERVATION PER BOOTSTRAP SAMPLE;
   END;
   run;
  *DM editor 'clear log' editor;
 %MEND bootsttr;
***************************************************************************;
* 2. Macro that estimates covariance matrix by fitting the mixed model  ***; 
***************************************************************************;
 %MACRO modelV(indata=, outdata=);
*** mixed model to get covariance matrix;
 proc mixed data=&indata. SCORING=250 MAXFUNC=500
      ORDER=DATA covtest CONVF=0.000001 AsyCov CL;
 class Gene Ns;
  model lnrat = Gene / s outp=res noint;
   ods output R=Rmatr; ods listing close; *ods listing;
  repeated Gene/type=UN subject=Ns r;
 run;
data &outdata.(drop=Index Row); set Rmatr; run;
%MEND modelV;
***************************************************************************;
*************** 3. Macro that estimates covariance of GM  *****************;
***************************************************************************;
 %MACRO GMcov(nG=, incov=, outdata=);
%let nG1=%eval(&nG.+1); %let nG2=%eval(&nG.+2);
 proc iml;
  use &incov; read all into CovMR; print CovMR;
  *NoG=%eval(&nG.);
  cv0=J(1,&nG.,1); cvi=cv0; cv=cv0; dim=%eval(2**&nG+1); 
  %do i=1 %to &nG; 
    do k&i.= 0 to 1; 
  %end; 
    %do j=1 %to &nG; cvi[&j.]= k&j.; %end; 
	 cvnew=cv//cvi; cv=cvnew;
  %do i=1 %to &nG;
    end;
  %end;
  *print cv; GMvars=cv[,1]-2; 
    totVar=cv[,1]-2; denom=cv[,1]-2;  
   do k=1 to dim; 
     c=cv[k,]; totVar[k]=c*CovMR*t(c); 
	 denom[k]=c*t(cv0); GMvars[k]=totVar[k]/(denom[k]*denom[k]);
   end;
  comb=cv||denom||GMvars; print comb;
create outtemp from comb; append from comb; quit;
data outtemp;
  rename COL&nG1.=NoGenes
          COL&nG2.=GM_Var
  %do k=1 %to &nG.; COL&k.= HKG_&k. %end; ; 
set outtemp; if COL&nG1. > 0; run;  
DM editor 'clear log' editor;
data &outdata; set outtemp; run;
%MEND GMcov;
***************************************************************************;
*** 4. Macro that computes bootstrapped 95% UCB for Var(GMs) **************; 
***************************************************************************;
%MACRO BSGM(indata=, BSres=, nG=, NBS=, stBS=);
  %bootsttr(indata=samples, X=Sample, NBS=&NBS., seed=0, outdata=bootout);
 DATA _NULL_;
  SET TBOOT(FIRSTOBS=1 OBS=1);
  N=N(OF Sample:);
  CALL SYMPUT('BN', COMPRESS(N)); 
 RUN;
 ***** process one bootstrapped sample at a time;
 %do n=&stBS. %to &NBS.;
 DM editor 'clear log' editor;
   data nthboot(drop=SAMPLE_N); set bootout; if SAMPLE_N=&n.; run;
   PROC TRANSPOSE DATA=nthboot OUT=transp; run;
   data transp(rename=(COL1=Sample)); set transp; Ns=_N_; bootN=&n.; run;
   %do l=1 %to &BN.;
    data one; set transp; if Ns=&l.; run;
    data temp; merge one(in=insub) &indata; by Sample; if insub; run; 
      %if &l.=1 %then %do; data comb; set temp; run; %end;
       %else %do; data comb; set comb temp; run; %end;
   %end;
***** estimate covariance matrix for each bootstrap sample;
   %modelV(indata=comb, outdata=Rmatr_T);
***** estimate covariance of GMs for each bootstrap sample;
   %GMcov(nG=&nG., incov=Rmatr_T, outdata=mbGMV_T);
   data mbGMV_T; set mbGMV_T; bootN=&n.; run;
 proc sort data=mbGMV_T nodupkey; 
by NoGenes %do j=1 %to &nG.; HKG_&j. %end;; run;
********************** select best performing combination for each BS;
PROC RANK data=mbGMV_T out=mbGMV_T; VAR GM_Var; RANKS GM_VarR; run;
   %if &n.=1 %then %do; data &BSres.; set mbGMV_T; run;  %end;
 %else %do; data &BSres.; set &BSres. mbGMV_T; run; %end;
 %end; 
%MEND BSGM;
***************************************************************************;
************* II. Main macro that computes and plots final results ********; 
***************************************************************************;
%MACRO optimalGMV(indata=, outdata=, nG=,  NBS=, startN=);
 proc sort data=&indata; by Sample; run;
 PROC TRANSPOSE DATA=&indata OUT=formxd; by Sample; run;
 data formxd(keep=Sample Gene lnrat); set formxd; 
   lnrat=log(COL1); Gene=_NAME_; run;
 data samples; set &indata (keep=Sample); run;
%BSGM(indata=formxd, BSres=BSresults, nG=&nG., NBS=&NBS., stBS=&startN.);
 proc sort data=BSresults; by NoGenes %do j=1 %to &nG.; HKG_&j. %end;; run;
********************************* compute 95% upper confidence bound (UCB);
 proc univariate data=BSresults noprint; 
  output out=outV N=NoBS P95 = p95GMV; VAR GM_Var;  
  by NoGenes %do j=1 %to &nG.; HKG_&j. %end;; run; 
PROC RANK data=outV out=outV; VAR p95GMV; RANKS rank_p95GMV; by NoGenes; run;
 proc sort data=outV; by rank_p95GMV; run;
********************************* compute mean rank for each combination;
 proc univariate data=BSresults noprint; 
  output out=outR mean = mnrankGMV N=NoBS; VAR GM_VarR;  
  by NoGenes %do j=1 %to &nG.; HKG_&j. %end;; run; 
   proc sort data=outR; by mnrankGMV; run;
******************************* combine ranks and 95% UCB;
 proc sort data=outV; by NoGenes %do j=1 %to &nG.; HKG_&j. %end;; run;
 proc sort data=outR; by NoGenes %do j=1 %to &nG.; HKG_&j. %end;; run;
 data &outdata.; merge outV outR; 
  by NoGenes %do j=1 %to &nG.; HKG_&j. %end;; run;
************************************** print the ranks and 95% UCB;
data &outdata.(drop=rank_p95GMV NoBS); set &outdata.; 
     StDev_95UCB=p95GMV**0.5; 
label NoGenes = 'Number of Genes'
      mnrankGMV = 'Mean Rank of GM Variance'
	  p95GMV = '95% UCB for GM Variance'
      StDev_95UCB='95% UCB for GM Std Dev'; run;
  proc print data=&outdata. label; ods listing; run;
******* plot the 95% UCB vs mean ranks;
   proc gplot data=&outdata.; 
 axis1 value=(F=zapf h=1.0)
       label=(F=zapf H=1.4  "Average Rank of Log Geometric Mean Variance")
       order = 0 to 70 by 10 
       minor=(n=1)
       offset=(2);
 axis2 value=(F=zapf h=1.0)
       label=(F=zapf H=1.4 A=90 R=0 justify=center "    95% Upper Confidence Bound for   "  
                                    justify=center "Log Geometric Mean Standard Deviation")
       order = 0.30 to 1.00 by 0.10
       minor=(n=1);
 legend1 value=(F=zapf h=1.0)
       label=(F=zapf H=1.1) 
       repeat=1 ;
 symbol1 value=dot    i=none h=0.8; 
plot p95GMV*mnrankGMV=NoGenes / haxis=axis1 vaxis=axis2 legend=legend1;  
run; quit;
%mend optimalGMV;
